# Supplementary material for: A Head-to-Head Comparison of the First-Line Treatments for Locally Advanced or Metastatic Urothelial Cancer: Is There Still a Role for Chemotherapy?
Source: Cancers (Basel). 2024 Jun 29;16(13):2400. doi: 10.3390/cancers16132400 (PMC11240305; doi:10.3390/cancers16132400)
Supplement: Supplementary file 1 [file cancers-16-02400-s001.zip]

Archive with 1 entries (1 files):
- cancers-3059824-supplementary.pdf
